# Supplementary material for: Conservation of uORF repressiveness and sequence features in mouse, human and zebrafish
Source: Nat Commun. 2016 May 24;7:11663. doi: 10.1038/ncomms11663 (PMC4890304; doi:10.1038/ncomms11663)
Supplement: Supplementary Software — Conversions of iPython/Jupyter notebooks documenting all analysis for manuscript. Latest versions of iPython/Jupyer notebooks are available at https://github.com/chewgl/uORF_repressiveness_supplemental [file ncomms11663-s2.zip]

Archive with 18 entries (18 files):
- 2. RNA folding profiles in windows over transcriptome.html
- 3. Data preprocessing - transcript profiles.html
- 4. Data preprocessing - ORF and transcript characteristics - Zebrafish.html
- 4. Data preprocessing - ORF and transcript characteristics.html
- Fig 1 - Trends in uORF sequence characteristics - Human.html
- Fig 1 - Trends in uORF sequence characteristics - Mouse.html
- Fig 1 - Trends in uORF sequence characteristics - Zebrafish.html
- Fig 2 - Prevalence and General Effects of uORFs - Human.html
- Fig 2 - Prevalence and General Effects of uORFs - Mouse.html
- Fig 2 - Prevalence and General Effects of uORFs - Zebrafish.html
- Fig 3 (I) - Quantifying and modelling the effects of sequence features on uORF repressiveness - Human.html
- Fig 3 (I) - Quantifying and modelling the effects of sequence features on uORF repressiveness - Mouse.html
- Fig 3 (I) - Quantifying and modelling the effects of sequence features on uORF repressiveness - Zebrafish.html
- Fig 3 (II) - Quantifying and modelling the effects of sequence features on CDS TE - Human.html
- Fig 3 (II) - Quantifying and modelling the effects of sequence features on CDS TE - Mouse.html
- Fig 3 (II) - Quantifying and modelling the effects of sequence features on CDS TE - Zebrafi.html
- Fig 4 - Conservation of uORF repressiveness and sequence features.html
- 1. Mapping ribosome profiling and RNA-seq data.html
